# Supplementary material for: The Relationship Between Heart Rate and Mortality Risk in Patients With Acute Aortic Dissection: A Meta-Analysis
Source: Rev Cardiovasc Med. 2025 May 27;26(5):27755. doi: 10.31083/RCM27755 (PMC12135637; doi:10.31083/RCM27755)
Supplement: Supplementary file 1 [file 2153-8174-26-5-27755-s1.zip]

Archive with 3 entries (2 files):
- PRISMA_2020_checklist-Revised-2.docx
- Supplementary Tables/
- Supplementary Tables/Supplementary Tables.docx
